# Supplementary material for: An optimized Nurr1 agonist provides disease-modifying effects in Parkinson’s disease models
Source: Nat Commun. 2023 Jul 18;14:4283. doi: 10.1038/s41467-023-39970-9 (PMC10354055; doi:10.1038/s41467-023-39970-9)
Supplement: Supplementary file 4 — Source Data [file 41467_2023_39970_MOESM4_ESM.xlsx]

## Sheet: Fig. 1
	Figure 1d
	Luciferase activity (fold)
	CTL			Conc. (µM)	CQ			Conc. (µM)	4A7C-301
	1.00054	0.994806	1.00465	10	1.91665	1.87681	1.89164	10-1	1.55627	1.58315	1.56615
				20	3.5588	3.54545	3.55989	1	2.91316	2.84768	2.85258
				50	8.0282	8.0539	8.08083	10	9.51226	11.2109	8.93788
				100	16.8221	16.8457	16.8507	20	18.5652	17.952	17.8435
	Figure 1e
	Luciferase activity (fold)
	CTL			Conc. (µM)	CQ			Conc. (µM)	4A7C-301
	1.00054	0.994806	1.00465	10	0.743717	1.08747	1.05391	10-1	0.944799	0.946864	0.938968
				20	2.39237	2.44791	2.4853	1	1.99292	2.01225	2.01282
				50	7.21604	6.98532	6.99105	10	8.90551	8.90741	8.95529
				100	15.167	15.2833	15.2616	20	16.8221	16.8457	16.8507
	Figure 1f
			Luciferase activity (fold)
	Treatment		Nurr1			Nor1			Nur77
	VEH		0.931256	1.06195	1.00679	1.04815	0.965049	0.986798	0.997567	0.999869	1.00256
	CQ		13.9774	12.869	14.4525	2.70852	2.6911	2.44495	1.07673	1.05339	1.03111
	4A7C-301		16.1033	17.0687	15.1126	3.28013	3.10791	3.49181	1.07185	1.05577	1.06495
	PGA1					8.22308	7.90442	8.30433
	Cytosporone B								14.4047	12.8586	13.029
	Figure 1g
		Luciferase activity (fold)
	Point mutation	VEH				CQ				4A7C-301
	WT	1.02104	1.00545	0.997837	0.975666	16.8521	16.786	15.352	15.1871	18.6728	18.0755	17.4184	17.5507
	S441A	0.95811	0.838442	0.961495	0.840763	8.11745	8.02124	7.93988	8.09692	8.14046	8.06686	8.58551	8.69017
	I573A	0.573922	0.587407	0.544215	0.597486	2.00341	1.92712	1.95505	1.88056	1.96166	1.90561	2.06787	2.01485
	A586F	0.960226	1.08814	0.965385	1.00537	14.9083	15.4044	16.4536	16.8861	16.7737	16.9378	18.2618	17.9787
	I588A	0.747258	0.734115	0.0860938	0.774786	2.49593	2.53807	2.3955	2.5045	2.7361	2.73471	2.74732	2.79674
	K590A	1.10884	1.02133	1.04076	1.03929	9.78037	9.52001	10.916	10.6529	9.70327	9.66213	10.9664	10.3366
	L593A	0.811383	0.811831	0.829884	0.807511	4.81974	4.69394	4.77601	4.75338	5.92822	5.70041	5.71117	5.70858
	D594A	0.759188	0.755218	0.747902	0.759424	2.60582	2.56386	2.64824	2.70062	2.84136	2.86164	2.70794	2.80425
	T595A	0.754488	0.776691	0.72485	0.734348	2.49114	2.58959	2.92628	2.92302	2.78922	2.79458	2.87537	2.82672
	L596A	0.496592	0.519321	0.548819	0.56699	1.53043	1.56582	1.71671	1.69338	1.48911	1.50565	1.82998	1.86025
	F598A	0.392603	0.396921	0.363823	0.384274	1.13205	1.09511	1.08221	1.05478	1.09219	1.07334	1.09118	1.08636
	Figure 1h
		% of Specific binding
	Conc. (µM)	CQ			4A7C-301			RA
	1000000	14.1307	7.3236	10.4343	94.85	98.0088	99.1887	8.11468	11.0894	7.43328
	100000	19.5396	23.9835	21.7371	94.7542	97.7292	100.667	12.2908	10.3348	16.3962
	10000	29.952	33.4512	36.5796	97.6484	92.6051	102.803	18.6132	23.0315	23.7161
	1000	61.7083	49.985	61.0054	95.6857	99.847	98.1514	32.2111	35.0331	30.1369
	100	60.907	71.402	69.852	102.064	94.9839	98.3253	42.2356	49.1037	43.9314
	10	73.9055	78.9516	86.9689	93.5241	103.12	98.1018	63	75.1862	67.5572
	1	91.1049	87.6783	85.5188	96.7105	99.4183	101.511	87.3597	82.6821	79.1883
	0.1	92.2329	89.206	101.417	94.8654	104.039	99.1513	82.0986	95.6235	83.0156
	0.01	86.04	103.11	99.06	98.5241	100.12	98.1018	93.0895	89.2521	94.1409
	0.001	105.013	88.1206	97.717	93.3315	98.5361	111.132	101.449	96.8455	90.6575
	0.0001	118.126	84.3678	87.5058	97.55	87.36	114.09	87.874	90.3786	97
	Figure 1i
		Interaction [HTRF]
	Conc. (µM)	CQ			4A7C-301			RA
	200	1193.49	1136.95	1165.22	3424.34	3220.29	3322.32	603.558	705.939	654.749
	100	1202.49	1355.58	1279.04	3045.79	3264.79	3155.29	637.65	793.847	715.749
	50	1485.26	1344.14	1414.7	3293.11	2930.39	3111.75	734.084	751.157	742.621
	10	1574.89	1346.87	1460.88	3348.5	3240.26	3294.38	824.654	715.394	770.024
	5	2113.64	1994.28	2053.96	3661.85	3369.47	3515.66	750.016	977.458	863.737
	1	2895.72	2781.26	2838.49	2993.56	3208.32	3100.94	1217.7	1012.75	1115.23
	0.5	3111.74	2901.2	3006.47	3591.75	3214.13	3402.94	1239.9	1522.78	1381.34
	0.1	3399.09	3151.83	3275.46	3598.51	3223.11	3410.81	2218.78	2060.77	2139.78
	0.05	3273.39	3465.58	3369.49	3265.98	3537.68	3401.83	2835.2	2760.88	2798.04
	0	3628.86	3646.05	3637.46	3417.68	3620.07	3518.88	3719.33	3674.54	3696.93

## Sheet: Fig. 2
	Figure 2a
			MTT reduction (%)
	Treatment		Control				Nurr1 OE				Nurr1 KD
	VEH only		98.9474	103.158	97.8947	100	102.062	105.155	103.093	107.216	83.5052	80.4124	81.4433	78.3505
	MPP+ + VEH		53.6842	52.6316	51.5789	45.2632	57.732	63.9175	67.0103	63.9175	28.866	29.8969	36.0825	32.9897
	MPP+ + CQ		57.8947	66.3158	61.0526	65.2632	79.3814	82.4742	84.5361	87.6289	34.0206	28.866	35.0515	27.8351
	MPP+ + 4A7C-301		65.2632	62.1053	64.2105	61.0526	86.5979	95.8763	87.6289	83.5052	30.9278	29.8969	30.9278	34.0206
	Figure 2b
			LDH release (%)
	Treatment		Control				Nurr1 OE				Nurr1 KD
	VEH only		8.82402	9.02119	8.66629	8.74516	6.14261	6.18204	6.26091	6.33977	12.7673	13.0433	13.1616	13.0433
	MPP+ + VEH		43.8735	43.9914	44.0307	43.9521	38.3335	38.5299	38.5692	38.2156	54.3643	54.2857	54.6	54.4429
	MPP+ + CQ		38.0191	38.0584	38.4906	38.2156	24	23.9568	23.9529	23.9254	55.7041	55.6609	55.7395	55.7788
	MPP+ + 4A7C-301		36.8915	36.4082	36.6047	36.8443	22.7388	23.725	22.6956	22.8802	55.7866	55.7395	55.4251	55.8102
	Figure 2d
	TH+ neurons (% of control)
	CQ only							+ MPP+							+ LPS
	VEH (0 µM)			Conc. (µM)	CQ			VEH (0 µM)			Conc. (µM)	CQ			VEH (0 µM)			Conc. (µM)	CQ
	87.5	102.5	110	2	105.71	87.8	100	42.86	34.15	38.64	0.2	37.14	29.27	43.18	31.43	24.39	20.45	0.2	28.57	24.39	20.45
				20	105.71	107.32	81.82				2	48.86	49.78	54.55				2	49.57	52.22	60.16
											20	64.21	65.95	76.05				20	82.17	83.07	70.81
											50	42.86	21.95	50				50	48.71	58.54	49.73
	Figure 2e
	TH+ neurons (% of control)
	CQ only							+ MPP+							+ LPS
	VEH (0 µM)			Conc. (µM)	CQ			VEH (0 µM)			Conc. (µM)	CQ			VEH (0 µM)			Conc. (µM)	CQ
	87.5	102.5	110	2	105.71	87.8	100	42.86	34.15	38.64	0.2	37.14	29.27	43.18	31.43	24.39	20.45	0.2	28.57	24.39	20.45
				20	105.71	107.32	81.82				2	48.86	49.78	54.55				2	49.57	52.22	60.16
											20	64.21	65.95	76.05				20	82.17	83.07	70.81
											50	42.86	21.95	50				50	48.71	58.54	49.73
	Figure 2f
	Iba-1+ cells (% of control)
	CQ only							+ MPP+							+ LPS
	VEH (0 µM)			Conc. (µM)	CQ			VEH (0 µM)			Conc. (µM)	CQ			VEH (0 µM)			Conc. (µM)	CQ
	106.32	86.54	107.14	2	96.9	103.81	86.92	132.56	149.52	123.08	0.2	118.6	154.29	106.92	236.43	245.71	213.08	0.2	232.56	258.1	176.15
				20	66.67	102.86	89.23				2	112.4	135.24	95.38				2	154.74	198.67	149.85
											20	71.95	72.67	83.3				20	137.21	113.33	105.38
											50	79.07	100.29	65.38				50	120.46	109.76	109.92
	Figure 2g
	Iba-1+ cells (% of control)
	4A7C-301 only							+ MPP+							+ LPS
	VEH (0 nM)			Conc. (nM)	4A7C-301			VEH (0 nM)			Conc. (nM)	4A7C-301			VEH (0 nM)			Conc. (nM)	4A7C-301
	106.32	86.54	107.14	50	77.52	86.67	96.15	132.56	149.52	123.08	5	114.73	125.71	144.62	236.43	245.71	213.08	5	240.31	188.57	210
				500	69.77	67.62	86.92				50	96.12	105.71	78.46				50	160.47	128.57	139.23
											500	64.34	63.81	42.31				500	102.4	80.95	100.31
											1000	42.64	72.38	48.46				1000	86.82	87.62	103.69

## Sheet: Fig. 3
	Figure 3b
			LC3 dots/cell
	Treatments		Red LC3 dots																														Yellow LC3 dots
	Control		2	1	4	6	2	1	5	2	4	5	3	4	3	3	1	2	1	5	1	3	2	1	2	3	5	2	4	4	2	2	3	5	3	7	5	6	7	4	8	11	7	7	5	9	12	4	4
	EBSS		30	22	16	22	21	30	15	31	11	25	30	21	16	23	28	17	21	19	31	27	33	21	17	30	23	31	22	30	23	19	18	10	4	17	10	16	20	8	12	11	5	12	10	9	3	13	3
	BafA1		1	2	0	1	1	1	0	2	1	2	1	1	0	1	0	0	2	1	1	1	2	5	1	0	1	0	1	0	3	2	28	29	21	37	20	41	27	29	41	31	18	31	32	40	38	33	29
	CQ		11	17	9	7	10	6	2	11	6	7	11	7	11	10	6	11	5	6	15	7	15	7	4	8	5	4	13	11	5	8	25	30	28	20	17	30	21	19	30	22	23	18	17	30	23	21	16
	4A7C-301		22	12	22	20	17	19	31	27	22	32	22	15	27	27	21	26	27	22	21	34	31	27	26	19	27	21	19	21	17	16	9	10	16	11	20	10	3	4	5	4	5	16	11	5	15	11	3
	Figure 3d
	Lysosomal pH
	Control		EBSS				BafA1				CQ				4A7C-301
	4.4486		4.02502				6.14294				4.93735				3.79694
	4.77444		4.09019				6.40361				5.06769				3.99244
	4.09019		4.15535				6.37102				5.13285				4.70927
	4.0576		4.02502				6.24069				5.84969				4.80702
	4.77444		4.38344				6.72944				5.42611				4.38344
	4.80702		4.80702				6.82719				5.13285				3.8621
	3.79694		4.12277				6.56652				5.29577				3.95985
	4.0576		4.12277				6.72944				5.62161				4.41602
	4.12277		4.4486				6.11036				4.4486				4.96994
	4.77444		4.22052				6.14294				5.29577				4.48119
	4.38344		3.76435				6.46877				5.26319				4.35085
	4.41602		4.77444				6.92494				5.06769				4.74185
	4.77444		4.02502				6.66427				4.48119				4.22052
	4.09019		4.12277				6.07777				5.42611				3.92727
	4.93735		4.02502				6.04519				5.94744				4.41602
	Figure 3f
		Relative LC3B-II experession (normalized to β-actin)
		w/o MPP+																							w/ MPP+
	Time	VEH					BafA1						CQ						4A7C-301						VEH						BafA1						CQ						4A7C-301
	0h	0.69534	0.5996		0.71608		0.52543		0.43121		0.54591		0.42005		0.34461		0.44751		0.72797		0.65438		0.71402		0.71543		0.62754		0.68706		0.73329		0.69874		0.75329		0.89506		0.81033		0.8869		0.77872		0.6903		0.79858
	4h	0.79646	0.70947		0.82948		1.57562		1.41061		1.60283		1.64222		1.43988		1.62309		0.8664		0.78866		0.87326		1.60313		1.38127		1.56126		1.71003		1.57679		1.76207		1.40746		1.25189		1.43402		1.16027		0.97149		1.153
	Figure 3g
		Relative LC3B-II experession (normalized to β-actin)
		w/o MPP+																							w/ MPP+
	Time	VEH					BafA1						CQ						4A7C-301						VEH						BafA1						CQ						4A7C-301
	0h	1.30954	1.22931		1.48772		1.26152		1.2486		1.44674		1.10773		0.92708		1.2937		1.1574		1.16624		1.32632		1.19703		1.17792		1.30461		1.44882		1.35421		1.69434		1.09432		1.11673		1.30646		1.11571		1.09357		1.28529
	4h	0.76412	0.72918		0.89029		1.58647		1.55371		1.80682		1.1243		1.04612		1.2897		0.49929		0.50434		0.57948		1.22766		1.16911		1.37854		1.43927		1.34148		1.65935		0.995526		0.890975		1.26745		0.639		0.745		0.861
[truncated: 13 more columns]

## Sheet: Fig. 4
	Figure 4b
	Latency to fall (sec)
	VEH		MPTP		+ L-DOPA		+ CQ		+ 4A7C-301
	213.77		71.17		146.8		127.13		213.2
	210.53		79.13		175.2		200.87		211.5
	152.27		62.97		116.5		173.6		122.9
	97.37		63.93		196.07		164.1		231.93
	139.73		83.23		137.97		112.77		133.23
	216.33		79.47		138.13		188.53		202.2
	192.67		71.6		80.13		114.8		133.57
			105.77		101.23		112.27		139.3
			82.63		128.1		158.67
					204.93		132.1
							179.3
	Figure 4c
	Time to traverse (sec)
	VEH		MPTP		+ L-DOPA		+ CQ		+ 4A7C-301
	5.2		12.31		8.78		6.3		9.46
	5.01		12.23		7.65		5.45		8.08
	10.18		12.76		6.89		6.58		8.64
	8.34		12.27		8.14		7.09		7.97
	8.88		11.33		4.4		8.95		6.34
	6.36		9.38		7.41		7.99		6.11
	5.57		7.6		5.91		7.69		6.58
			9.01		7.98		9.73		5.5
			7.36		7.2		9.95		7.12
					9.47
	Figure 4d
	Number of rearing
	VEH		MPTP		+ L-DOPA		+ CQ		+ 4A7C-301
	55		2		34		9		34
	37		19		77		22		51
	25		0		71		80		29
	41		4		22		21		33
	104		21		24		16		34
	29		7		17		37		22
	33		7		21		89		71
	82		16		55		30		46
			6		32		61		34
					29		21
							22
	Figure 4e
			Duration to stay (sec)																							Velocity (cm/s)
			Old bedding											New bedding												VEH		MPTP		+ L-DOPA		+ CQ		+ 4A7C-301
	VEH		193.73	170.14	181.05	198.13	182.2	179.96	194.45	191				104.04	126.79	118.48	103.04	109.04	120.96	95.45	108					3.22		3.74		4.7		3.95		4.45
	MPTP		127.01	122.94	124.03	137.41	116.49	145.91	131.46	175.64	116.55	127.56		167.85	174.69	173	159.72	184.64	156.02	169.47	124.31	183.55	172.56			3.83		4.76		5.67		4.45		5.11
	+ L-DOPA		114.75	189.57	183.55	166.31	132.11	158.67	90.56	134.77	133.6	197.16	159.56	183.25	108.99	116.25	132.99	167.47	141.68	212.98	167.63	167.4	102.43	140.79		4.46		4.97		6.49		4.51		5.02
	+ CQ		190.19	165.23	164.16	164.73	171.55	164.64	143.28	165.9	191.72	172.07	180.68	107.01	131.53	133.13	135.73	128.55	135.97	157.26	135.3	109.72	127	119.1		5.55		4.79		5.88		5.91		4.95
	+ 4A7C-301		132.3	153.69	187.59	195.2	172.27	176.41	155.62	172.61	181.18			163.9	142.98	108.88	102.84	124.52	121.25	140.21	123.92	115.28				5.86		4.74		6.16		5.61		5.52
																										6.99		6.23		7.7		5.73		4.32
																										6.74		4.67		9.82		4.26		6.05
																										6.69		6.44		6.86		5.02		4.65
																												5.16		7.1		3.4		4.59
																												6.98		6.45		5.27
																														7.2		6.07
	Figure 4f
		AIMs score (20-140 min)
	Days	MPTP									+ L-DOPA											+ CQ									+ 4A7C-301
	2	0	0	0	0	0	0	0	0	0	7	5.5	11	6	11	14	20	4	12	5	16.3	0	0	0	0	0	0	0	0	0	0	0	0	0	0	0	0	0
	4	0	0	0	0	0	0	0	0	0	9	13	14	12	16	17	27	12	16	17	27	0	0	0	0	0	0	0	0	0	0	0	0	0	0	0	0	0
	7	0	0	0	0	0	0	0	0	0	21.5	27.5	12	55	25.5	35	14	56	31.5	46	20	0	0	0	0	0	0	0	0	0	0	0	0	0	0	0	0	0
	9	0	0	0	0	0	0	0	0	0	23	26	21	19	21	42	18	19	23	44	21	0	0	0	0	0	0	0	0	0	0	0	0	0	0	0	0	0
	11	0	0	0	0	0	0	0	0	0	28	33	23	27	20	35	12	55.5	30.5	61	35	0	0	0	0	0	0	0	0	0	0	0	0	0	0	0	0	0
	13	0	0	0	0	0	0	0	0	0	63.5	30.5	43	32.5	36	50	34	34.5	53.25	63	56	0	0	0	0	0	0	0	0	0	0	0	0	0	0	0	0	0
	16	0	0	0	0	0	0	0	0	0	110.5	38.5	56	60.5	40.5	38.5	47.5	84	48.5	67.5	83.5	0	0	0	0	0	0	0	0	0	0	0	0	0	0	0	0	0
	Figure 4h
	TH fiber density in STR (% of control)
	VEH		MPTP		+ L-DOPA		+ CQ		+ 4A7C-301
	129.67		29.63		32.4		100.65		116.18
	100.08		40.09		36.19		89.44		48.63
	67.36		33.63		33.35		93.62		93.47
	53.77		34.06		30.68		59.9		82.29
	79.02		31		30.71		103.27		106.49
	155.22		25.08		45.79		51.28		100.23
	114.89		42.6		28.8				91.26
	Figure 4j
	TH+ neurons in SNpc (% of control)
	VEH		MPTP		+ L-DOPA		+ CQ		+ 4A7C-301
	41.55		42.54		85.08		56.63		63.18
	146.49		38.51		29.95		122.33		108.74
	45.82		39.27		41.78		76.52		134.92
	145.49		4.28		36.5		117.55		132.65
	48.84		61.67		16.11		95.4		112.51
	121.85		7.05		47.32		94.14		66.45
	139.95				20.39				53.87
	Figure 4k
	NeuN+ neurons in SNpc (% of control)
	VEH		MPTP		+ L-DOPA		+ CQ		+ 4A7C-301
	128.67		61.93		65.33		111.52		98.38
	85.39		73.17		79.48		92.4		115.18
	100.44		56.67		54.87		81.71		85.48
	85.5		63.31		63.58		103.03		97.85
	Figure 4m
	Iba-1+ cells in STR (% of control)
	VEH		MPTP		+ L-DOPA		+ CQ		+ 4A7C-301
	85.44		169.8		163.11		156.51		125.5
	117.63		208.32		168.08		147.74		139.6
	52.53		252.26		185.26		143.13		120.61
	112.03		161.21		234.36		144.76		117.09
	85.44		208.05		189.06		151.54		138.52
	121.16		232.28		208.32		162.57		80.29
	125.77		229.02		222.78		147.11		135.9
			219.17				149.46
			199.46
	Figure 4n
	Iba-1+ cells in SNpc (% of control)
	VEH		MPTP		+ L-DOPA		+ CQ		+ 4A7C-301
	90.45		278.23		319.52		165.17		160.25
	114.04		483.71		324.44		275.28		167.13
	120.93		448.31		366.71		277.25		152.39
	73.74		321.49		419.8		239.89		127.81
	119.94		300.84		373.6		248.74		217.28
	115.03		341.15		282.16		275.28		189.75
	65.87		345.08		446.35		269.38		198.6
							278.23

## Sheet: Fig. 5
	Figure 5c
		Number of rearing
	Week	GV								WV								AV								WC								AC								W301
	2	13	28	36	30	11	24	31	15	20	17	18	24	20	17	22	12	11	19	25	13	15	17	22	25	7	16	23	20	24	19	29	19	19	19	24	24	10	15	20	11	25	9	25	27	12	12	36	11
	4	10	24	35	25	18	17	27	16	15	11	16	25	26	8	11	9	8	11	17	9	10	10	10	10	6	18	15	11	13	19	14	22	10	10	12	14	9	10	21	8	10	6	20	13	5	2	18	9
	6	13	20	33	28	16	18	24	21	6	8	5	15	11	7	3	8	1	2	2	3	2	2	8	2	3	14	10	19	19	12	26	32	8	5	7	13	11	7	24	15	15	19	25	23	7	13	31	12
	8	14	19	34	25	15	19	27	23	7	8	3	10	10	4	4	5	0	3	2	1	2	3	4	3	5	14	15	16	15	17	22	29	13	7	13	18	2	3	15	11	12	15	20	20	7	24	30	13
	Figure 5d
		Number of rearing
	Week	GV								WV								AV								WC								AC								W301
	2	13	28	36	30	11	24	31	15	20	17	18	24	20	17	22	12	11	19	25	13	15	17	22	25	7	16	23	20	24	19	29	19	19	19	24	24	10	15	20	11	25	9	25	27	12	12	36	11
	4	10	24	35	25	18	17	27	16	15	11	16	25	26	8	11	9	8	11	17	9	10	10	10	10	6	18	15	11	13	19	14	22	10	10	12	14	9	10	21	8	10	6	20	13	5	2	18	9
	6	13	20	33	28	16	18	24	21	6	8	5	15	11	7	3	8	1	2	2	3	2	2	8	2	3	14	10	19	19	12	26	32	8	5	7	13	11	7	24	15	15	19	25	23	7	13	31	12
	8	14	19	34	25	15	19	27	23	7	8	3	10	10	4	4	5	0	3	2	1	2	3	4	3	5	14	15	16	15	17	22	29	13	7	13	18	2	3	15	11	12	15	20	20	7	24	30	13
	Figure 5e
										Duration to stay (sec)
	Group									Old bedding																New bedding
	GFP + Veh									186.89		189.16		177.64		186.35		223.72		195.16		166.53		209.94		113.15		110.88		122.39		113.68		76.31		104.87		133.5		90.09
	αSynWT + Veh									169.04		171.84		197.9		193.66		137.34		118.62		138.24		131.3		131		128.19		102.14		106.37		162.36		181.11		161.53		168.64
	αSynWT + CQ									178.68		171.3		164.16		206.91		194.73		123.56		196.43		215.98		121.35		128.73		135.87		93.13		104.47		175.88		102.37		83.15
	αSynWT + 4A7C-301									206.17		216.28		206.81		170.14		202.37		234.67		226.09		193.69		93.86		83.75		93.23		129.83		97.13		65.3		72.27		106.17
	αSynA53T + Veh									90.09		113.07		234.7		113.31		109.81		221.72		151.55		175.64		209.94		186.96		65.33		186.72		189.69		78.08		148.42		124.29
	αSynA53T + CQ									192.83		184.48		185.79		167.83		128.95		103.14		201.47		138.91		107.21		115.55		114.25		132.2		171.09		196.9		98.53		160.23
	αSynA53T + 4A7C-301									224.46		205.64		209.24		182.55		144.28		183.45		190.29		208.31		75.58		94.39		90.79		117.48		155.72		115.78		109.54		91.29
	Figure 5f
		Velocity (cm/s)
	Week	GV								WV								AV								WC								AC								W301
	8	6.45	7.67	7.59	6.81	7.44	6.55	6.16	6	3.7	4.83	6.25	7.86	7.24	5.56	6.62	3.8	3.86	5.94	6.05	5.69	6.1	5.5	5.42	5.82	5.06	5.91	3.91	5.36	5.55	5.15	6.03	6.26	3.72	4.9	5.89	6.54	6.14	7.03	5.36	4.3	7.53	5.38	5.93	5.39	6.53	4.03	6.08	5.61
	Figure 5h
	TH fiber density in STR (% of contraleteral side)
	GFP + Veh					αSynWT + Veh					αSynA53T + Veh					αSynWT + CQ					αSynA53T + CQ					αSynWT + 4A7C-301					αSynA53T + 4A7C-301
	98.76					88.67					85.12					96.6					88.29					97.15					94.85
	99.08					88.16					77.7					96.41					73.78					96.66					96.32
	97.87					89.88					85.46					95.94					90.45					98.53					93.35
	98.86					88.82					78.85					97.51					90.79					97.65					98
	98.47					88.41					84.41					95.91					73.56					97.53					93.67
	Figure 5j
	TH+ neurons in SNpc (% of contraleteral side)
	GFP + Veh					αSynWT + Veh					αSynA53T + Veh					αSynWT + CQ					αSynA53T + CQ					αSynWT + 4A7C-301					αSynA53T + 4A7C-301
	98.16					73.18					59.14					87.94					63.36					91.8					83.05
	92.5					82.19					46.34					97.76					34.95					105.08					95.02
	90.62					62.45					29.46					88.97					59.96					88.31					80.65
	101.05					65.2					57.03					87.99					33.81					95.08					95.22
	102.73					58.91					43.53					87.31					77.01					98.56					66.94
	Figure 5k
	NeuN+ neurons in SNpc (% of contraleteral side)
	GFP + Veh					αSynWT + Veh					αSynA53T + Veh					αSynWT + CQ					αSynA53T + CQ					αSynWT + 4A7C-301					αSynA53T + 4A7C-301
	98.02					77.11					53.4					91.09					73.21					96.27					88.64
	99.64					82.04					56.08					83.96					76.57					93.49					85.27
	101.01					72.78					71.86					98.18					62.24					92.17					91.78
	98.68					78.57					62.18					87.34					69.08					89.99					89.65
	Figure 5m
	pS129 αSyn+ cells in SNpc (Ipsilateral side)
	GFP + Veh					αSynWT + Veh					αSynA53T + Veh					αSynWT + CQ					αSynA53T + CQ					αSynWT + 4A7C-301					αSynA53T + 4A7C-301
	1					42					128					23					139					10					61
	0					71					124					58					11					51					32
	0					102					167					11					122					5					55
	0					101					134					12					130					48					64
	0					104					111					36					60					2					31
	Figure 5n
	Relative h-αSyn experession (% of contralateral side)
	GFP + Veh					αSynWT + Veh					αSynA53T + Veh					αSynWT + CQ					αSynA53T + CQ					αSynWT + 4A7C-301					αSynA53T + 4A7C-301
	76.1997					1271.27					1713.28					809.267					1551.48					542.356					837.057
	106.171					1285.11					1748.54					734.07					1533.08					519.733					772.76
	122.08					1273.01					1776.97					713.635					1708.08					469.749					860.384
	Figure 5p
	Iba-1+ cells in STR (% of contraleteral side)
	GFP + Veh					αSynWT + Veh					αSynA53T + Veh					αSynWT + CQ					αSynA53T + CQ					αSynWT + 4A7C-301					αSynA53T + 4A7C-301
	106.3					115.16					121.91					98.99					128.78					97					103.3
	108.05					134.77					130.12					113.42					108.64					104.01					104.23
	105.24					118.37					126.1					106.99					124.17					103.5					100.93
	102.26					118.03					121.49					105.82					111.63					103.94					104.86
	101.44					113.26					114.52					102.26					109.25					104.19					98.94
	Figure 5q
	Iba-1+ cells in SNpc (% of contraleteral side)
	GFP + Veh					αSynWT + Veh					αSynA53T + Veh					αSynWT + CQ					αSynA53T + CQ					αSynWT + 4A7C-301					αSynA53T + 4A7C-301
	104.85					140.16					168.11					130.71					138.21					110.23					104.01
	105.68					157.04					167.84					120.6					112.04					108.88					126.81
	109.19					121.18					169.6					107.9					150.32					107.93					96.02
	106.03					124.37					130.39					128.83					118.86					107.52					123.03
	105.37					130.4					134.32					107.09					130.47					110.61					114.31
[truncated: 8 more columns]

## Sheet: Fig. S1
	Supplementary Figure S1a-c
	Time (hh:mm:ss)		Plasma (ng/mL)			Brain (ng/g)			B/P ratio
	00:15:00		0	0	0	0	0	0	-	-	-
	0:30:00		0	0	0	0	0	0	-	-	-
	1:00:00		20.3	72.3	80.8	3.39	9.12	2.65	0.167	0.126	0.033
	2:00:00		94	26.7	15.2	7.24	13.5	6	0.077	0.505	0.395
	4:00:00		216	8.18	52.2	27.2	13.5	7.16	0.126	1.648	0.137
	6:00:00		120	11.7	58.6	19.9	24	4.36	0.166	2.055	0.074
	8:00:00		7.47	64.3	180	28.7	16.8	20.2	3.845	0.261	0.112
	24:00:00		64.4	3.18	3.51	61.6	20	36	0.957	6.289	10.245
	Supplementary Figure S1d
	Luciferase activity (fold)
	CTL			Conc. (µM)	CQ			Conc. (µM)	4A7C-301
	1.07507	0.89485	1.03008	1	3.12273	3.52016	3.66557	10-3	1.20058	1.25095	1.14233
				10	4.99477	4.67746	4.78046	10-2	2.23483	2.07405	1.99348
				100	9.52217	9.78704	9.14938	10-1	3.7661	3.60909	3.61027
								1	6.79938	6.56279	6.4567
								10	6.5332	6.66326	6.94271
	Supplementary Figure S1e
	Luciferase activity (fold)
	CTL			Conc. (µM)	CQ			Conc. (µM)	4A7C-301
	1.00593	0.998293	0.995782	1	2.21852	2.19247	2.15988	10-3	1.03415	1.02466	1.06419
				10	3.84493	3.75034	3.45721	10-2	1.09867	1.11571	1.10347
				100	6.5328	6.28014	6.45783	10-1	2.80777	2.87559	2.74388
								1	4.22652	4.15951	4.17004
								10	4.08025	4.21922	4.28124
	Supplementary Figure S1f
	MTT reduction (%)
	CTL (w/o MPP+)			VEH (0 µM)			Conc. (µM)	CQ			Conc. (µM)	4A7C-301
	101.401	100.35	98.2487	50.9632	49.9124	49.387	1	53.0648	52.5394	53.5902	0.1	55.1664	54.641	56.7426
							5	56.1512	56.7426	56.1518	0.5	58.8441	58.3187	60.4203
							10	57.7933	57.7933	55.1664	1	62.5219	61.4711	62.5219
							50	60.4203	57.7933	60.4203	5	60.9457	62.5219	63.0473
							100	62.5219	61.9965	60.9457	10	61.9965	61.4711	63.0473
	Supplementary Figure S1g
	LDH release (%)
	CTL (w/o MPP+)			VEH (0 µM)			Conc. (µM)	CQ			Conc. (µM)	4A7C-301
	7.99476	7.56958	7.71536	43.0054	43.2079	42.4385	1	41.8716	42.7625	43.2889	0.1	41.8716	42.3575	42.6815
							5	40.8188	41.7906	42.1551	0.5	39.0371	39.604	39.28
							10	39.8874	39.4015	40.4138	1	37.6198	37.0529	37.2958
							50	39.9684	38.1057	38.7536	5	37.2149	37.0124	37.6198
							100	37.3363	37.7818	38.3511	10	36.486	37.8628	37.3363
	Supplementary Figure S1h
	Relative Nurr1 levels			Relative Nurr1 levels
	Mock	Nurr1 OE		Scr.	Nurr1 KD
	1.07504	7.91657		1.07504	0.282501
	0.938335	8.87607		0.938335	0.320993
	0.98662	7.74664		0.98662	0.270693
	Supplementary Figure S1i
			ROS intensity (fold of control)
	Treatment		Control			Nurr1 OE			Nurr1 KD
	VEH		0.996	1.003	1	0.811	0.814	0.814	1.346	1.319	1.353
	MPP+ + VEH		2.274	2.298	2.283	1.785	1.835	1.791	2.78	2.763	2.808
	MPP+ + CQ		1.767	1.777	1.776	1.183	1.248	1.252	2.207	2.237	2.212
	MPP+ + 4A7C-301		1.457	1.389	1.394	0.87	0.894	0.877	2.042	2.017	2.059
	Supplementary Figure S1j
	Time (min)	Control				Control + MPP+				Control + MPP+ + CQ				Control + MPP+ + 4A7C-301				Nurr1 OE				Nurr1 OE + MPP+				Nurr1 OE + MPP+ + CQ				Nurr1 OE + MPP+ + 4A7C-301
	2	34.25	31.51	32.82	25.42	6.79	8.94	11.34	11.16	11.04	3.66	2.51	27.76	28.88	28.2	18.44	14.94	38.44	30.56	29.52	26.1	24.57	19.61	12.08	13.95	24.1	26.25	15.29	24.97	21.96	38.12	34.89	26.1
	8	31.26	28.91	33.03	28.24	6.09	8.03	7.94	8.54	11.93	3.46	2.01	20.11	28.86	28.61	14.72	11.2	35.23	28.21	31	24.68	26.15	19	8.49	8.93	22.48	23.11	18.52	15.98	20.5	33.32	33.36	24.15
	15	30.26	28.09	32.08	27.48	4.97	7.78	8.76	8.58	9.29	2.32	1.98	22.16	28.17	28.8	13.75	10.54	34.28	27.73	30.21	24.82	22.93	18.89	8.06	6.77	20.57	30.55	13.93	11.33	22.25	31.43	31.49	19.26
	21	14.24	12.67	12.98	12.61	3.03	5.58	6.86	6.14	5.17	0.27	1.09	19.75	9.43	9.81	3.69	2.8	16.92	13.9	14.57	12.22	11.67	9.3	3.29	4.1	5.95	6.99	4.75	6.7	7.36	10.03	6.69	7.02
	28	13.26	12.25	12.75	11.34	3.93	6.4	7.36	6.21	5.33	0.58	1.26	17.08	9.7	9.86	4.4	3.39	16.17	13.42	13.42	10.91	11.08	8.93	3.95	3.89	5.18	6.25	5.44	7.19	8.04	9.23	7.6	8.44
	34	12.6	11.66	11.86	10.6	3.66	5.8	6.39	5.82	7.16	0.71	1.14	18.32	9.59	9.6	4.42	3.28	15.52	13.17	12.94	10.77	11.39	8.9	2.63	3.6	4.78	5.8	5.34	7.96	7.79	8.85	8.38	8.58
	41	41.43	39.81	45.02	39.41	9.69	13.15	14.23	12.84	13.72	7.58	3.41	40.6	32.36	38.18	30.73	25.11	57.4	46.17	48.94	40.71	33.19	28.52	14.3	15.86	28.78	44.27	11.22	30.42	58.47	42.11	44.82	40.84
	47	40.68	39.85	45.31	40.06	8.65	11.61	13.12	12.04	10.65	6.82	3.28	39.31	29.9	35.04	27.29	22.64	57.93	47.24	49.42	40.88	34.02	27.28	17.03	13.61	28.4	36.09	14.17	25.92	58.99	40.77	43.63	37.36
	54	38.99	37.9	44.02	38.61	8.07	10.84	12.85	12.03	10.02	6.13	3.21	37.92	29.63	34.46	27.32	22.95	55.3	45.07	47.72	39.36	34.3	28.17	17.84	15.79	26.28	35.06	18.57	28.22	57.85	39.58	42.17	36.47
	61	6.91	5.99	7.5	6.66	3.62	6.43	8.38	5.81	4.04	0.03	1.24	16.5	9.52	9.47	4.93	3.5	8.53	7.34	7.6	6.26	11.28	8.75	2.05	0.93	4.76	5.21	0.65	4.3	7.42	11.41	5.09	5.68
	67	6.99	6.37	6.56	6.01	3.75	6.79	7.22	6.36	5.31	0.55	1.35	12.69	9.83	9.83	4.57	3.36	9.24	7.96	6.94	6.02	11.55	8.99	0.77	2.24	4.21	5.44	0.96	4.79	7.08	11.69	6.18	6.3
	74	6.71	6.16	6.28	5.74	3.78	6.72	7.35	6.51	5.99	1.15	1.39	17	9.8	10.29	4.41	3.28	8.98	7.86	6.64	5.6	11.75	9.09	0.81	1.33	4.26	6.26	1.14	5.01	8.5	11.39	6.45	6.32
	Supplementary Figure S1k
	Time (min)	Control				Control + MPP+				Control + MPP+ + CQ				Control + MPP+ + 4A7C-301				Nurr1 KD				Nurr1 KD + MPP+				Nurr1 KD + MPP+ + CQ				Nurr1 KD + MPP+ + 4A7C-301
	2	34.25	31.51	32.82	25.42	6.79	8.94	11.34	11.16	11.04	3.66	2.51	27.76	28.88	28.2	18.44	14.94	27.37	19.85	26.44	22.42	9.58	9.54	5.03	3.87	19.09	7.42	5.75	10.38	9.8	10.5	12.93	13.97
	8	31.26	28.91	33.03	28.24	6.09	8.03	7.94	8.54	11.93	3.46	2.01	20.11	28.86	28.61	14.72	11.2	25.03	18.4	28.32	23.96	9.39	9.73	2.67	2.06	18.47	7.53	4.86	8.38	10.66	11.04	9.29	9
	15	30.26	28.09	32.08	27.48	4.97	7.78	8.76	8.58	9.29	2.32	1.98	22.16	28.17	28.8	13.75	10.54	24.36	18.12	27.4	23.25	9.18	9.73	2.53	2.15	15.57	7.6	4.41	7.39	11.84	11.54	7.9	8.84
	21	14.24	12.67	12.98	12.61	3.03	5.58	6.86	6.14	5.17	0.27	1.09	19.75	9.43	9.81	3.69	2.8	11.11	8.45	12.27	10.21	9.06	9.71	1.74	1.69	12.13	11.48	1.43	1.21	6.37	6.46	4.63	4.53
	28	13.26	12.25	12.75	11.34	3.93	6.4	7.36	6.21	5.33	0.58	1.26	17.08	9.7	9.86	4.4	3.39	10.71	8.26	11.49	9.44	9.38	9.95	1.85	2.16	13.44	8.97	1.03	1.24	6.72	6.43	5.22	5.45
	34	12.6	11.66	11.86	10.6	3.66	5.8	6.39	5.82	7.16	0.71	1.14	18.32	9.59	9.6	4.42	3.28	10.15	7.88	10.74	9.05	9.46	9.89	2.69	2.28	11.47	8.6	0.89	1.31	6.78	6.39	5.66	6.08
	41	41.43	39.81	45.02	39.41	9.69	13.15	14.23	12.84	13.72	7.58	3.41	40.6	32.36	38.18	30.73	25.11	35.53	27.61	42.55	32.3	14.71	15.75	11.18	9.49	24.05	12.84	9.82	18.96	34	35.49	31.87	24.59
	47	40.68	39.85	45.31	40.06	8.65	11.61	13.12	12.04	10.65	6.82	3.28	39.31	29.9	35.04	27.29	22.64	36.81	29.4	44.19	34.43	12.9	14.19	10.15	8.97	22.19	11.05	10.3	17.44	28.07	29.36	27.97	21.73
	54	38.99	37.9	44.02	38.61	8.07	10.84	12.85	12.03	10.02	6.13	3.21	37.92	29.63	34.46	27.32	22.95	35.41	28.93	42.57	33.43	12.56	13.47	10.05	8.61	23.29	13.02	10.73	16.8	26.09	27.69	27.8	20.89
	61	6.91	5.99	7.5	6.66	3.62	6.43	8.38	5.81	4.04	0.03	1.24	16.5	9.52	9.47	4.93	3.5	5.62	4.12	7.01	5.86	9.07	9.42	2.9	2.19	9.06	7.04	0.63	2.01	5.53	5.76	4.69	4.62
	67	6.99	6.37	6.56	6.01	3.75	6.79	7.22	6.36	5.31	0.55	1.35	12.69	9.83	9.83	4.57	3.36	5.9	4.45	5.93	5.07	9.54	9.99	2.82	2.18	10.78	7.99	0.37	1.77	6.52	6.55	4.67	4.81
	74	6.71	6.16	6.28	5.74	3.78	6.72	7.35	6.51	5.99	1.15	1.39	17	9.8	10.29	4.41	3.28	5.79	4.52	5.53	4.55	9.83	10.52	2.52	2.15	10.24	8.46	0.89	3.25	6.72	6.74	5.08	5.6
	Supplementary Figure S1l
			Basal respiration (pmol/min/µg protein)
	Treatment		Control				Nurr1 OE				Nurr1 KD
	VEH		27.54	25.52	26.75	24.5	29.92	23.22	24.36	20.5	20.75	14.73	15.78	17.41
	MPP+ + VEH		3.17	2.51	5.12	4.64	14.87	12.86	13.32	15.02	0.52	0.31	2.52	1.71
	MPP+ + CQ		7.89	3.64	1.27	15.07	19.89	25.34	17.87	20.67	10.03	0.55	5.38	8.61
	MPP+ + 4A7C-301		19.37	19.34	12.02	10.67	19.17	26.73	28.79	22.43	6.31	5.78	7.24	8.35
	Supplementary Figure S1m
			Maximal respiration (pmol/min/µg protein)
	Treatment		Control				Nurr1 OE				Nurr1 KD
	VEH		34.72	33.86	39.03	34.33	49.41	39.89	42.78	35.28	31.19	25.28	38.66	29.88
	MPP+ + VEH		5.07	4.72	5.02	5.13	25.52	24.97	20.07	18.93	5.64	6.33	8.66	7.33
	MPP+ + CQ		9.68	7.55	2.17	27.91	24.57	39.06	17.92	26.12	14.99	5.98	10.36	17.19
	MPP+ + 4A7C-301		22.85	28.71	26.31	21.83	51.91	33.72	39.72	35.16	28.48	29.74	27.18	19.97
	Supplementary Figure S1n
			ATP turnover (pmol/min/µg protein)
	Treatment		Control				Nurr1 OE				Nurr1 KD
	VEH		21.65	19.85	21.17	17.64	22.92	17.39	18.07	15.34	17.22	11.98	17.58	14.91
	MPP+ + VEH		3.76	3.36	4.95	5.02	15.57	12.71	11.46	12.34	0.53	0.02	3.29	2.17
	MPP+ + CQ		6.76	3.39	1.42	10.68	19.32	24.75	13.77	18.27	7.63	-1	4.86	9.17
	MPP+ + 4A7C-301		19.25	18	12.75	12.14	17.88	29.57	28.2	20.09	5.27	5.05	6.03	7.23
	Supplementary Figure S1o
			OCR changes after FCCP injection (pmol/min/µg protein)
	Treatment		Control				Nurr1 OE				Nurr1 KD
	VEH		28.83	28.19	33.46	29.46	42.41	34.06	36.48	30.12	26.66	21.52	33.45	25.38
	MPP+ + VEH		6.65	7.57	7.84	6.7	24.72	21.88	19.55	17.99	5.65	6.04	9.43	7.79
	MPP+ + CQ		8.55	7.31	2.32	23.52	24	37.47	12.22	23.73	12.59	4.43	9.84	17.76
	MPP+ + 4A7C-301		22.93	28.37	27.04	22.31	50.72	34.26	38.13	33.82	27.63	29.1	27.24	20.05

## Sheet: Fig. S2
	Supplementary Figure S2
		Luciferase activity (fold)
	Point mutation	VEH			4A7C-301			PGA1			AQ
	WT	1.02521	0.990357	0.984429	14.7218	14.0353	14.8521	12.6112	12.2963	12.2061	16.1226	16.0906	15.547
	S441A	0.886685	0.91353	0.997639	7.8957	8.28217	7.852	12.6359	12.6237	10.9807	14.9384	15.2215	14.6264
	K590A	0.989721	1.04294	0.983978	10.7318	9.61784	10.6289	12.5774	11.0052	12.4192	14.5075	14.599	17.3856
	L593A	0.827382	0.894947	0.821907	5.56825	4.84646	5.61862	11.666	12.1821	11.0369	14.8074	14.193	15.2957
	D594A	0.811207	0.704664	0.809565	2.62127	2.4724	2.5647	12.291	11.1318	11.3674	15.1749	15.4902	14.0814

## Sheet: Fig. S3
	Supplementary Figure S3a
	Luciferase activity (fold)
	CTL			Conc. (µM)	CQ			Conc. (µM)	4A7C-301
	1.07507	0.89485	1.03008	1	3.12273	3.52016	3.66557	10-3	1.1109	1.10981	1.10331
				10	4.99477	4.67746	4.78046	10-2	2.1057	1.92908	2.09412
				100	9.52217	9.78704	9.14938	10-1	4.26108	4.16995	4.33894
								1	6.78113	6.64534	7.07746
								10	6.68876	7.12814	6.84867
	Supplementary Figure S3b
	Luciferase activity (fold)
	CTL			Conc. (µM)	CQ			Conc. (µM)	4A7C-301
	1.00593	0.998293	0.995782	1	2.21852	2.19247	2.15988	10-3	1.1005	1.0596	1.07327
				10	3.84493	3.75034	3.45721	10-2	1.22702	1.23635	1.22647
				100	6.5328	6.28014	6.45783	10-1	2.77613	2.78715	2.80832
								1	4.35886	4.27277	4.24494
								10	4.31434	4.30469	4.29517
	Supplementary Figure S3c
	MTT reduction (%)
	CTL (w/o MPP+)			VEH (0 µM)			Conc. (µM)	CQ			Conc. (µM)	4A7C-301
	100	100.543	99.4565	50.5435	50.5435	52.1739	1	53.8043	53.2609	51.6304	0.1	54.8913	57.0652	55.4348
							5	55.4348	55.4348	56.5217	0.5	59.2391	59.7826	60.3261
							10	57.6087	55.9783	57.0652	1	63.0435	64.1304	62.5
							50	61.413	59.7826	59.7826	5	63.587	61.9565	64.6739
							100	62.5	61.413	64.6739	10	63.587	61.9565	63.587
	Supplementary Figure S3d
	LDH release (%)
	CTL (w/o MPP+)			VEH (0 µM)			Conc. (µM)	CQ			Conc. (µM)	4A7C-301
	7.84513	7.43955	8.19664	42.5939	43.5596	41.8214	1	41.5124	43.1347	42.8643	0.1	43.0575	41.9759	41.8986
							5	41.2806	41.8214	41.3965	0.5	40.7398	41.2806	41.0489
							10	39.6197	38.7699	40.5081	1	39.0016	38.0746	37.5724
							50	38.5767	38.7312	38.1518	5	38.2677	37.7656	37.302
							100	37.1862	37.0703	38.1905	10	35.5638	36.4136	37.4179
	Supplementary Figure S3e
			MTT reduction (%)
	Treatment		Control				Nurr1 OE				Nurr1 KD
	VEH only		96.9474	104.158	98.8947	100	105.211	108.368	105.158	105.316	80.2632	86.3158	81.1579	80
	MPP+ + VEH		51.6842	53.6316	49.5789	45.2632	60.9474	60.2632	68.4211	62.1053	33	32.5263	35.9474	35.7895
	MPP+ + CQ		62.8947	66.3158	61.0526	60.2632	86.0526	90.2105	84.3158	89.4737	34.7368	29.4737	30.7895	32.6316
	MPP+ + 4A7C-301		68.2632	62.1053	68.2105	63.0526	85.4211	91.8947	89.4737	88.2632	31.8421	30.5263	31.5789	29.7368
	Supplementary Figure S3f
			LDH release (%)
	Treatment		Control				Nurr1 OE				Nurr1 KD
	VEH only		8.57301	7.69174	8.49386	8.41471	5.80274	5.68401	6.92146	6.00061	13.4514	14.7284	13.8472	14.3327
	MPP+ + VEH		48.8735	45.9914	44.0307	46.9521	38.2156	41.412	40.5692	38.2156	56.3643	56.2857	55.6393	56.4429
	MPP+ + CQ		40.5948	42.0584	38.5456	42.2156	26.1572	27.9568	27.0629	23.9254	55.7041	55.6098	56.4684	55.7395
	MPP+ + 4A7C-301		38.8915	36.4082	36.6047	41.8443	24.7388	23.725	24.6956	22.8802	55.7866	55.7395	56.0212	56.0866

## Sheet: Fig. S4
	Supplementary Figure S4b
	Nurr1								Pitx3
		Relative Nurr1 expression (% of 0 h)								Relative Pitx3 expression (% of 0 h)
	Treatment	w/o MPP+			w/ MPP+				Treatment	w/o MPP+			w/ MPP+
	0 h	99.3541	101.534	99.1123	99.3541	101.534	99.1123		0 h	100.684	100.532	98.7844	100.684	100.532	98.7844
	2 h	100.897	98.1873	95.9188	94.8321	98.2128	93.8238		2 h	110.154	104.603	106.583	109.253	106.022	109.465
	4 h	98.2775	100.584	95.7329	84.3477	89.618	88.4816		4 h	106.133	102.706	106.401	111.14	105.204	110.459
	8 h	97.8979	100.826	96.6523	83.5777	84.2188	79.265		8 h	109.93	107.809	107.335	111.304	108.84	110.765
	16 h	96.6005	100.513	97.3805	48.0011	50.6071	46.6255		16 h	107.347	108.11	106.603	110.19	106.506	110.454
	24 h	90.9661	93.5118	91.7506	36.7742	34.8675	33.9929		24 h	111.694	104.517	111.757	113.338	115.503	110.748
	32 h	90.3637	95.3544	90.6477	35.489	34.9632	31.9567		32 h	107.51	104.916	108.405	110.283	107.197	111.894
	FoxA2								Lmx1A
		Relative FoxA2 expression (% of 0 h)								Relative Lmx1A expression (% of 0 h)
	Treatment	w/o MPP+			w/ MPP+				Treatment	w/o MPP+			w/ MPP+
	0 h	98.4524	101.791	99.7567	98.4524	101.791	99.7567		0 h	99.2438	100.089	100.667	99.2438	100.089	100.667
	2 h	105.605	106.104	104.997	106.593	108.199	107.534		2 h	105.052	101.37	104.907	105.269	104.464	105.344
	4 h	106.127	107.989	105.145	106.054	107.446	109.027		4 h	104.121	103.527	102.556	104.164	104.311	103.284
	8 h	106.217	108.685	105.4	108.028	108.965	108.71		8 h	105.773	107.322	104.78	104.933	105.134	103.338
	16 h	110.185	111.248	109.128	109.77	112.132	109.753		16 h	102.945	104.166	103.38	109.203	108.241	109.867
	24 h	105.034	105.518	106.946	110.949	107.554	109.554		24 h	101.281	99.3398	98.5734	119.832	117.444	119.289
	32 h	108.737	108.728	106.358	107.118	110.676	105.941		32 h	101.648	101.757	99.1369	120.853	123.155	120.324
	Supplementary Figure S4e
	Nurr1											Pitx3
		Relative Nurr1 expression (% of 0 h)											Relative Pitx3 expression (% of 0 h)
	Treatment	+ GFP			+ αSynWT			+ αSynA53T				Treatment	+ GFP			+ αSynWT			+ αSynA53T
	0 h	105.594	94.5247	99.8809	103.986	94.9606	101.881	91.2744	90.9264	86.535		0 h	100.767	101.178	98.0548	101.353	102.99	101.921	101.413	103.583	102.008
	24 h	106.55	96.9825	101.777	106.326	95.3826	102.181	79.5181	76.7858	71.4204		24 h	100.115	102.993	98.2582	102.752	104.073	99.9801	100.497	102.206	101.154
	48 h	101.557	97.48	101.864	82.6859	80.5752	83.7758	80.8989	75.9062	72.9758		48 h	100.342	101.308	98.9458	101.697	104.559	100.438	102.479	103.558	101.335
	72 h	98.9537	97.5399	100.739	77.2064	74.2915	79.1978	55.7237	55.467	48.8399		72 h	97.8774	102.802	99.3646	101.331	103.995	100.371	102.107	104.786	100.201
	FoxA2											Lmx1A
		Relative FoxA2 expression (% of 0 h)											Relative Lmx1A expression (% of 0 h)
	Treatment	+ GFP			+ αSynWT			+ αSynA53T				Treatment	+ GFP			+ αSynWT			+ αSynA53T
	0 h	99.8258	101.568	98.606	97.6818	99.3376	98.8027	99.3906	100.051	99.459		0 h	99.6622	102.379	97.9585	98.14	103.144	98.9417	97.4696	97.4795	98.3354
	24 h	99.8508	102.814	98.5526	98.5835	101.062	97.1218	99.0994	100.117	99.8438		24 h	98.6094	104.206	97.5869	99.256	104.832	98.2942	97.6752	100.758	98.8846
	48 h	99.7826	100.977	99.2776	99.074	100.127	97.5351	99.6472	100.594	99.6632		48 h	130.929	134.368	131.97	129.702	137.136	129.094	116.53	119.913	118.573
	72 h	100.023	103.21	99.3662	98.7828	99.0867	98.385	99.1806	100.796	98.6009		72 h	97.9271	101.39	98.4347	98.9595	101.763	98.4801	137.175	141.322	137.189
	Supplementary Figure S4f
	Relative Nurr1 mRNA expression (fold of Cont.)
	CTL			Treatment	w/o MPP+			Treatment	w/ MPP+
	0.937112	1.06424	0.998653	VEH	0.999052	0.957073	0.977837	VEH	0.439099	0.39903	0.418585
				CQ	0.907875	1.01621	0.960519	CQ	0.413648	0.456252	0.434428
				4A7C-301	1.00367	0.945155	0.973975	4A7C-301	0.413979	0.443845	0.428652
	Supplementary Figure S4g
	Relative Nurr1 expression (% of Cont.)
	CTL			Treatment	w/o MPP+			Treatment	w/ MPP+
	99.693	99.086	101.221	VEH	99.89	103.065	97.432	VEH	44.885	38.479	41.913
				CQ	101.111	101.936	102.942	CQ	101.518	97.657	97.246
				4A7C-301	101.351	99.92	104.55	4A7C-301	100.486	100.693	99.091
	Supplementary Figure S4h
		Relative Nurr1 mRNA expression (fold of +GFP Basal)
	Treatment	Basal			VEH			CQ			4A7C-301
	+ GFP	0.948523	1.05238	0.999101	1.03544	0.949906	0.991752	0.979325	1.0046	0.991884	1.06712	0.940738	1.00194
	+ αSynWT	0.865245	1.00204	0.931135	0.673446	0.739356	0.705632	0.686207	0.812699	0.74678	0.715441	0.804492	0.758661
	+ αSynA53T	0.970878	0.895238	0.932291	0.544731	0.468653	0.505263	0.549938	0.482186	0.514949	0.583729	0.511318	0.546325
	Supplementary Figure S4i
		Relative Nurr1 expression (% of +GFP Basal)
	Treatment	Basal			VEH			CQ			4A7C-301
	+ GFP	99.063	101.539	99.398	97.5	101.758	99.186	98.903	97.884	100.598	98.029	101.483	98.211
	+ αSynWT	90.756	94.364	94.575	69.173	68.14	67.813	92.137	93.93	91.791	92.781	95.357	90.953
	+ αSynA53T	85.744	85.835	88.263	47.527	51.936	48.065	55.175	51.845	53.346	84.572	86.142	86.409

## Sheet: Fig. S4a,c,d,g,i Uncropped WB
	Supplementary Figure S4a									Supplementary Figure S4d
	Supplementary Figure S4d					Supplementary Figure S4g					Supplementary Figure S4i

[truncated: 7 more sheets: Fig. S5, Fig. S6, Fig. S7, Fig. S7e,h Uncropped WB, Fig. S8, Fig. S9, Fig. S10]
